# Supplementary material for: Determination of Polycyclic Aromatic Hydrocarbons (PAHs) and Phthalates in Human Placenta by Mixed Hexane/Ether Extraction and Gas Chromatography–Mass Spectrometry/Mass Spectrometry (GC-MS/MS)
Source: Metabolites. 2023 Aug 29;13(9):978. doi: 10.3390/metabo13090978 (PMC10536546; doi:10.3390/metabo13090978)
Supplement: Supplementary file 1 [file metabolites-13-00978-s001.zip]

Archive with 1 entries (1 files):
- metabolites-2578285-supplementary.pdf
